# Supplementary material for: An Elegant Approach for Complete Revascularization of the Circumflex Territory
Source: Reports (MDPI). 2026 Apr 27;9(2):134. doi: 10.3390/reports9020134 (PMC13214818; doi:10.3390/reports9020134)
Supplement: Supplementary file 1 [file reports-09-00134-s001.zip]

Archive with 1 entries (1 files):
- Video S1.MP4
